# Supplementary material for: Bleaching protection and axial sectioning in fluorescence nanoscopy through two-photon activation at 515 nm
Source: Nat Commun. 2024 Aug 29;15:7472. doi: 10.1038/s41467-024-51160-9 (PMC11362616; doi:10.1038/s41467-024-51160-9)
Supplement: Supplementary file 5 — Source Data [file 41467_2024_51160_MOESM5_ESM.zip]

Archive with 34 entries (17 files):
- Source Data/Fig2/
- Source Data/Fig2/a/
- Source Data/Fig2/a/HCage_620_AB1-204_activated.cdx
- Source Data/Fig2/a/HCage_620_AB1-204_unactivated.cdx
- Source Data/Fig2/a/ONB-2SiR_activated.cdx
- Source Data/Fig2/a/ONB-2SiR_unactivated.cdx
- Source Data/Fig2/a/pPA-SiR_activated.cdx
- Source Data/Fig2/a/pPA-SiR_unactivated.cdx
- Source Data/Fig2/b/
- Source Data/Fig2/b/ONB_2SiR_spectrum.opju
- Source Data/Fig2/d/
- Source Data/Fig2/d/2P_3004_v2_200fs.opju
- Source Data/Fig2/f/
- Source Data/Fig2/f/2P_3004_v2_200fs.opju
- Source Data/Fig3/
- Source Data/Fig3/i/
- Source Data/Fig3/i/Graphs_Resolution_Contrast.opju
- Source Data/Fig3/j/
- Source Data/Fig3/j/Graphs_Resolution_Contrast.opju
- Source Data/Fig6/
- Source Data/Fig6/b/
- Source Data/Fig6/b/14_10_2020_UNTITLED.opju
- Source Data/Fig6/gh/
- Source Data/Fig6/gh/UNTITLED.opju
- Source Data/FigS3/
- Source Data/FigS3/HCage620/
- Source Data/FigS3/HCage620/rates-lamin-ab1-204-30us.opju
- Source Data/FigS3/pPA-SiR/
- Source Data/FigS3/pPA-SiR/rates_pa_sir-100us.opju
- Source Data/FigS4/
- Source Data/FigS4/c/
- Source Data/FigS4/c/gap-time-dependency.opju
- Source Data/FigS4/d/
- Source Data/FigS4/d/signal_series.opju
